# Supplementary material for: Targeting Melanoma-Associated Fibroblasts (MAFs) with Activated γδ (Vδ2) T Cells: An In Vitro Cytotoxicity Model
Source: Int J Mol Sci. 2023 Aug 17;24(16):12893. doi: 10.3390/ijms241612893 (PMC10454423; doi:10.3390/ijms241612893)
Supplement: Supplementary file 1 [file ijms-24-12893-s001.zip]

Archive with 1 entries (1 files):
- ijms-2517666-supplementary.pdf
